# Supplementary material for: Analysis of Progression Time in Pancreatic Cancer including Carcinoma In Situ Based on Magnetic Resonance Cholangiopancreatography Findings
Source: Diagnostics (Basel). 2021 Oct 9;11(10):1858. doi: 10.3390/diagnostics11101858 (PMC8534569; doi:10.3390/diagnostics11101858)
Supplement: Supplementary file 1 [file diagnostics-11-01858-s001.zip]

Archive with 1 entries (1 files):
- diagnostics-1351058-supplementary.pdf
